# Supplementary material for: Application-Specific Measurement Uncertainty Software for Measuring Enrofloxacin Residue in Aquatic Products Using the Quick Quantitative (QQ) Method
Source: Biology (Basel). 2026 Jan 7;15(2):119. doi: 10.3390/biology15020119 (PMC12837475; doi:10.3390/biology15020119)
Supplement: Supplementary file 1 [file biology-15-00119-s001.zip]

Archive with 1 entries (1 files):
- biology-4038141-supplementary.pdf
